# Supplementary material for: Incorporating Time Delays in Process Hitting Framework for Dynamical Modeling of Large Biological Regulatory Networks
Source: Front Physiol. 2019 Feb 15;10:90. doi: 10.3389/fphys.2019.00090 (PMC6385622; doi:10.3389/fphys.2019.00090)
Supplement: Supplementary file 1 [file Data_Sheet_1.zip]

Archive with 4 entries (4 files):
- Supplementary File 1.hy
- Supplementary File 2.out
- Supplementary File 3.hy
- Supplementary File 4.out
