# Supplementary material for: Incorporating Time Delays in Process Hitting Framework for Dynamical Modeling of Large Biological Regulatory Networks
Source: Front Physiol. 2019 Feb 15;10:90. doi: 10.3389/fphys.2019.00090 (PMC6385622; doi:10.3389/fphys.2019.00090)
Supplement: Supplementary file 1 [file Data_Sheet_1.zip › Supplementary File 1.hy]

var

dpN1, dpcI1, dpcI2, dpcII1, dpcro1, dpcro2, dpcro3, dnN1, dncI1, dncI2, dncII1, dncII2, dncro1, dncro2, dncro3 :parameter;

hN, hcI, hcIn, hcII, hcro, hcron : analog;

N, cI, cII, cro : discrete;

automaton genecI
synclabs: ;
initially cI0 & cI=0 & hcI=0 & hcIn=0;

loc cI0: while hcI<=dpcI1 wait {dhcI=1, dhcIn=0}
	when cII=1 & hcI=dpcI1 do {hcI'=0,cI'=1} goto cI1;
	when cro=0 & hcI=dpcI1 do {hcI'=0,cI'=1} goto cI1;
loc cI1: while hcI<=dpcI2 & hcIn>=dncI1 wait {dhcI=1, dhcIn=-1}
	when cII=1 & hcI=dpcI2 do {hcI'=0,hcIn'=0,cI'=2} goto cI2;
	when cro=0 & hcI=dpcI2 do {hcI'=0,hcIn'=0,cI'=2} goto cI2;
	when cII=0 & cro>=1  & hcIn=dncI1 do {hcI'=0,hcIn'=0,cI'=0} goto cI0;
	
loc cI2: while hcIn>=dncI2 wait {dhcI=0, dhcIn=-1}
	when cII=0 & cro>=1 & hcIn=dncI2 do {hcIn'=0,cI'=1} goto cI1;
end

automaton genecro
synclabs: ;
initially cro0 & cro=0 & hcro=0 & hcron=0;

loc cro0: while hcro<=dpcro1 wait {dhcro=1, dhcron=0}
	when cI<=1 & hcro=dpcro1 do {hcro'=0,cro'=1} goto cro1;

loc cro1: while hcro<=dpcro2 & hcron>=dncro1 wait {dhcro=1, dhcron=-1}
	when cI<=1 & hcro=dpcro2 do {hcro'=0,hcron'=0,cro'=2} goto cro2;
	when cI=2 & hcron=dncro1 do {hcro'=0,hcron'=0,cro'=0} goto cro0;
	
loc cro2: while hcro<=dpcro3 & hcron>=dncro2 wait {dhcro=1, dhcron=-1}
	when cI<=1 & hcro=dpcro3 do {hcro'=0,hcron'=0,cro'=3} goto cro3;
	when cI=2 & hcron=dncro2 do {hcro'=0,hcron'=0,cro'=1} goto cro1;

loc cro3: while hcro>=dncro3 wait {dhcro=-1, dhcron=0}
	when cI=2 & hcro=dncro3 do {hcro'=0,cro'=2} goto cro2;
	when cro=3 & hcro=dncro3 do {hcro'=0,cro'=2} goto cro2;
end

automaton genecII
synclabs: ;
initially cII0 & cII=0 & hcII=0;

loc cII0: while hcII<=dpcII1 wait {dhcII=1}
	when N=1 & cI<=1 & cro<=2 & hcII=dpcII1 do {hcII'=0,cII'=1} goto cII1;

loc cII1: while hcII>=dncII2 wait {dhcII=-1}
	--when N=0 & cI=2 & cro=3 & hcII=dncII1 do {hcII'=0,cII'=0} goto cII0;
		when hcII=dncII1 do {hcII'=0,cII'=0} goto cII0;
end

automaton geneN
synclabs: ;
initially N0 & N=0 & hN=0;

loc N0: while hN<=dpN1 wait {dhN=1}
	when cI=0 & cro <=1 & hN=dpN1 do {hN'=0,N'=1} goto N1;
loc N1: while hN>=dnN1 wait {dhN=-1}
	when cI>=1 & hN=dnN1 do {hN'=0,N'=0} goto N0;
	when cro>=2 & hN=dnN1 do {hN'=0,N'=0} goto N0;
end

var

init_reg, final_reg, reached : region;

init_reg := loc[geneN] = N0 & loc[genecI] = cI0 & loc[genecII] = cII0 & loc[genecro] = cro0 & N=0 & cI=0 & cII=0 & cro=0 & hN=0 & hcI=0 & hcIn=0 & hcII=0 & hcro=0 & hcron=0;

-- final_reg := loc[geneP] =p1 & loc[geneQ] = q1 & loc[geneR] = r1;
--reached := post(post(post(post(post(post(post(post(post(post(post(post(init_reg))))))))))));
--reached := post(post(post(post(post(post(post(init_reg)))))));
--reached := post(post(post(post(post(post(init_reg))))));
--reached := post(post(post(post(post(init_reg)))));
reached := post(post(post(post(init_reg))));
--reached := post(post(post(init_reg))) ;
--reached := post(post(init_reg)) ;
--reached := post(init_reg) ;

print
--	omit all locations 

	hide non_parameters in reached

	--reach forward from init_reg endreach

endhide;

--print reached;
