# Supplementary material for: Incorporating Time Delays in Process Hitting Framework for Dynamical Modeling of Large Biological Regulatory Networks
Source: Front Physiol. 2019 Feb 15;10:90. doi: 10.3389/fphys.2019.00090 (PMC6385622; doi:10.3389/fphys.2019.00090)
Supplement: Supplementary file 1 [file Data_Sheet_1.zip › Supplementary File 2.out]

Command: /bin/hytech hphlambda.hy
=================================================================
HyTech: symbolic model checker for embedded systems
Version 1.04f (last modified 1/24/02) from v1.04a of 12/6/96
For more info: 
    email: hytech@eecs.berkeley.edu
    http://www.eecs.berkeley.edu/~tah/HyTech
Warning: Input has changed from version 1.00(a). Use -i for more info
=================================================================


Location: cI2.cro0.cII1.N1
     dpN1 = 0   & dpcII1 >= 0   & dpcII1 <= dpcI1   & dpcI2 >= 0   & dpcI2 + dncI1 <= 0   & dncI2 <= 0   & dpcI1 + dpcI2 <= dpcro1   & dpcI1 + dpcI2 + dncII2 <= dpcII1   & dpcI1 + dpcI2 + dnN1 <= 0
| 
     dpN1 = 0   & dpcI1 >= 0   & dpcI1 <= dpcII1   & dpcII1 <= dpcI1 + dpcI2   & dpcI2 + dncI1 <= 0   & dncI2 <= 0   & dpcI1 + dpcI2 <= dpcro1   & dpcI1 + dpcI2 + dncII2 <= dpcII1   & dpcI1 + dpcI2 + dnN1 <= 0
Location: cI2.cro0.cII0.N1
     dpN1 >= 0   & dpN1 <= dpcI1   & dpcI2 >= 0   & dpcI2 + dncI1 <= 0   & dncI2 <= 0   & dpcI1 + dpcI2 <= dpcro1   & dpcI1 + dpcI2 <= dpcII1   & dpcI1 + dpcI2 + dnN1 <= dpN1
Location: cI2.cro0.cII0.N0
     dpcI1 >= 0   & dpcI2 >= 0   & dpcI2 + dncI1 <= 0   & dncI2 <= 0   & dpcI1 + dpcI2 <= dpcro1   & dpcI1 + dpcI2 <= dpcII1   & dpcI1 + dpcI2 <= dpN1
| 
     dpN1 = 0   & dpcI1 >= 0   & dpcI2 >= 0   & dpcI2 + dncI1 <= 0   & dpcI1 + dpcI2 + dnN1 <= 0   & dncI2 <= dpcI1 + dpcI2 + dnN1   & dpcro1 + dnN1 >= 0   & dpcII1 + dnN1 >= 0
Location: cI1.cro3.cII0.N0
     dpcI1 = 0   & dpcro1 >= 0   & dpcro2 >= 0   & dpcro2 + dncro1 <= 0   & dpcro3 >= 0   & dpcro3 + dncro2 <= 0   & dpcro1 + dpcro2 + dpcro3 <= dpcI2   & dpcro1 + dpcro2 + dpcro3 + dncI1 <= 0   & dncro3 <= 0   & dpcro1 + dpcro2 + dpcro3 <= dpcII1   & dpcro1 + dpcro2 + dpcro3 <= dpN1
Location: cI1.cro2.cII0.N1
     dpN1 = 0   & dpcI1 >= 0   & dpcI1 <= dpcro1   & dpcro2 >= 0   & dpcro2 + dncro1 <= 0   & dpcro1 + dpcro2 <= dpcI1 + dpcI2   & dpcro1 + dpcro2 + dncI1 <= dpcI1   & dpcro3 >= 0   & dncro2 <= 0   & dpcro1 + dpcro2 <= dpcII1   & dpcro1 + dpcro2 + dnN1 <= 0
Location: cI1.cro2.cII0.N0
     dpcI1 >= 0   & dpcI1 <= dpcro1   & dpcro2 >= 0   & dpcro2 + dncro1 <= 0   & dpcro1 + dpcro2 <= dpcI1 + dpcI2   & dpcro1 + dpcro2 + dncI1 <= dpcI1   & dpcro3 >= 0   & dncro2 <= 0   & dpcro1 + dpcro2 <= dpcII1   & dpcro1 + dpcro2 <= dpN1
Location: cI1.cro1.cII1.N1
     dpN1 = 0   & dpcII1 >= 0   & dpcII1 <= dpcro1   & dpcro1 <= dpcI1   & dpcI2 >= 0   & dncI1 <= 0   & dpcI1 <= dpcro1 + dpcro2   & dpcI1 + dncro1 <= dpcro1   & dpcI1 + dncII2 <= dpcII1   & dpcI1 + dnN1 <= 0
| 
     dpN1 = 0   & dpcro1 >= 0   & dpcro1 <= dpcII1   & dpcII1 <= dpcI1   & dpcI2 >= 0   & dncI1 <= 0   & dpcI1 <= dpcro1 + dpcro2   & dpcI1 + dncro1 <= dpcro1   & dpcI1 + dncII2 <= dpcII1   & dpcI1 + dnN1 <= 0
| 
     dpcro1 = 0   & dpN1 >= 0   & dpN1 <= dpcII1   & dpcII1 <= dpcI1   & dpcI2 >= 0   & dncI1 <= 0   & dpcI1 <= dpcro2   & dpcI1 + dncro1 <= 0   & dpcI1 + dncII2 <= dpcII1   & dpcI1 + dnN1 <= dpN1
| 
     dpN1 = 0   & dpcII1 >= 0   & dpcII1 <= dpcI1   & dpcI1 <= dpcro1   & dpcro1 <= dpcI1 + dpcI2   & dpcro1 + dncI1 <= dpcI1   & dpcro2 >= 0   & dncro1 <= 0   & dpcro1 + dncII2 <= dpcII1   & dpcro1 + dnN1 <= 0
| 
     dpN1 = 0   & dpcI1 >= 0   & dpcI1 <= dpcII1   & dpcII1 <= dpcro1   & dpcro1 <= dpcI1 + dpcI2   & dpcro1 + dncI1 <= dpcI1   & dpcro2 >= 0   & dncro1 <= 0   & dpcro1 + dncII2 <= dpcII1   & dpcro1 + dnN1 <= 0
| 
     dpN1 = 0   & dpcI1 >= 0   & dpcI1 <= dpcro1   & dpcro1 <= dpcII1   & dpcII1 <= dpcI1 + dpcI2   & dpcII1 + dncI1 <= dpcI1   & dpcII1 <= dpcro1 + dpcro2   & dpcII1 + dncro1 <= dpcro1   & dncII2 <= 0   & dpcII1 + dnN1 <= 0
Location: cI1.cro1.cII0.N1
     dpN1 >= 0   & dpN1 <= dpcI1   & dpcI1 <= dpcro1   & dpcro1 <= dpcI1 + dpcI2   & dpcro1 + dncI1 <= dpcI1   & dpcro2 >= 0   & dncro1 <= 0   & dpcro1 <= dpcII1   & dpcro1 + dnN1 <= dpN1
Location: cI1.cro1.cII0.N0
     dpcI1 >= 0   & dpcI1 <= dpcro1   & dpcro1 <= dpcI1 + dpcI2   & dpcro1 + dncI1 <= dpcI1   & dpcro2 >= 0   & dncro1 <= 0   & dpcro1 <= dpcII1   & dpcro1 <= dpN1
| 
     dpN1 = 0   & dpcI1 >= 0   & dpcI1 <= dpcro1   & dpcro1 + dnN1 <= 0   & dpcI1 + dpcI2 + dnN1 >= 0   & dncI1 <= dpcI1 + dnN1   & dpcro1 + dpcro2 + dnN1 >= 0   & dncro1 <= dpcro1 + dnN1   & dpcII1 + dnN1 >= 0
Location: cI1.cro0.cII1.N1
     dpN1 >= 0   & dpN1 <= dpcII1   & dpcII1 <= dpcI1   & dpcI2 >= 0   & dncI1 <= 0   & dpcI1 <= dpcro1   & dpcI1 + dncII2 <= dpcII1   & dpcI1 + dnN1 <= dpN1
| 
     dpN1 >= 0   & dpN1 <= dpcI1   & dpcI1 <= dpcII1   & dpcII1 <= dpcI1 + dpcI2   & dpcII1 + dncI1 <= dpcI1   & dpcII1 <= dpcro1   & dncII2 <= 0   & dpcII1 + dnN1 <= dpN1
Location: cI1.cro0.cII1.N0
     dpN1 = 0   & dpcII1 >= 0   & dpcII1 <= dpcI1   & dpcI1 + dnN1 <= 0   & dpcI1 + dpcI2 + dnN1 >= 0   & dncI1 <= dpcI1 + dnN1   & dpcro1 + dnN1 >= 0   & dncII2 <= dpcII1 + dnN1
| 
     dpN1 = 0   & dpcI1 >= 0   & dpcI1 <= dpcII1   & dpcII1 + dnN1 <= 0   & dpcI1 + dpcI2 + dnN1 >= 0   & dncI1 <= dpcI1 + dnN1   & dpcro1 + dnN1 >= 0   & dncII2 <= dpcII1 + dnN1
Location: cI1.cro0.cII0.N1
     dpN1 >= 0   & dpN1 <= dpcI1   & dpcI2 >= 0   & dncI1 <= 0   & dpcI1 <= dpcro1   & dpcI1 <= dpcII1   & dpcI1 + dnN1 <= dpN1
| 
     dpN1 = 0   & dncII1 <= 0   & dncII2 <= dncII1   & dpcII1 <= dpcI1 + dncII1   & dpcI2 >= 0   & dncI1 <= 0   & dpcI1 <= dpcro1   & dpcI1 + dncII1 <= 2dpcII1   & dpcI1 + dnN1 <= 0
| 
     dpN1 = 0   & dpcII1 <= dpcI1   & dncII2 <= dncII1   & dpcI1 + dncII1 <= dpcII1   & dpcII1 <= dpcI1 + dpcI2 + dncII1   & dpcII1 + dncI1 <= dpcI1 + dncII1   & dpcII1 <= dpcro1 + dncII1   & dpcII1 >= 0   & dpcII1 + dnN1 <= dncII1
| 
     dpN1 = 0   & dncII1 <= 0   & dncII2 <= dncII1   & dpcI1 <= dpcII1   & dpcII1 <= dpcI1 + dpcI2 + dncII1   & dpcII1 + dncI1 <= dpcI1 + dncII1   & dpcII1 + dnN1 <= dncII1   & dpcII1 <= dpcro1 + dncII1   & dpcI1 >= 0
Location: cI1.cro0.cII0.N0
     dpcI1 >= 0   & dpcI2 >= 0   & dncI1 <= 0   & dpcI1 <= dpcro1   & dpcI1 <= dpcII1   & dpcI1 <= dpN1
| 
     dpN1 <= dpcI1   & dpcI1 + dnN1 <= dpN1   & dpN1 <= dpcI1 + dpcI2 + dnN1   & dpN1 + dncI1 <= dpcI1 + dnN1   & dpN1 <= dpcro1 + dnN1   & dpN1 <= dpcII1 + dnN1   & dpN1 >= 0
Location: cI0.cro3.cII0.N1
     dpN1 = 0   & dpcro1 >= 0   & dpcro2 + dncro1 <= 0   & dpcro2 >= 0   & dpcro3 + dncro2 <= 0   & dpcro3 >= 0   & dpcro1 + dpcro2 + dpcro3 <= dpcI1   & dncro3 <= 0   & dpcro1 + dpcro2 + dpcro3 <= dpcII1   & dpcro1 + dpcro2 + dpcro3 + dnN1 <= 0
| 
     dpcro1 = 0   & dpN1 >= 0   & dpN1 <= dpcro2   & dpcro2 + dncro1 <= 0   & dpcro3 >= 0   & dpcro3 + dncro2 <= 0   & dpcro2 + dpcro3 <= dpcI1   & dncro3 <= 0   & dpcro2 + dpcro3 <= dpcII1   & dpcro2 + dpcro3 + dnN1 <= dpN1
Location: cI0.cro3.cII0.N0
     dpcro1 >= 0   & dpcro2 >= 0   & dpcro2 + dncro1 <= 0   & dpcro3 >= 0   & dpcro3 + dncro2 <= 0   & dpcro1 + dpcro2 + dpcro3 <= dpcI1   & dncro3 <= 0   & dpcro1 + dpcro2 + dpcro3 <= dpcII1   & dpcro1 + dpcro2 + dpcro3 <= dpN1
Location: cI0.cro2.cII1.N1
     dpN1 = 0   & dpcII1 >= 0   & dpcII1 <= dpcro1   & dpcro2 + dncro1 <= 0   & dpcro2 >= 0   & dpcro1 + dpcro2 <= dpcI1   & dpcro3 >= 0   & dncro2 <= 0   & dpcro1 + dpcro2 + dncII2 <= dpcII1   & dpcro1 + dpcro2 + dnN1 <= 0
| 
     dpN1 = 0   & dpcro1 >= 0   & dpcro1 <= dpcII1   & dpcro2 + dncro1 <= 0   & dpcII1 <= dpcro1 + dpcro2   & dpcro1 + dpcro2 <= dpcI1   & dpcro3 >= 0   & dncro2 <= 0   & dpcro1 + dpcro2 + dncII2 <= dpcII1   & dpcro1 + dpcro2 + dnN1 <= 0
| 
     dpcro1 = 0   & dpN1 >= 0   & dpN1 <= dpcII1   & dpcII1 <= dpcro2   & dpcro2 + dncro1 <= 0   & dpcro2 <= dpcI1   & dpcro3 >= 0   & dncro2 <= 0   & dpcro2 + dncII2 <= dpcII1   & dpcro2 + dnN1 <= dpN1
| 
     dpN1 = 0   & dpcro1 >= 0   & dpcro2 + dncro1 <= 0   & dpcro2 >= 0   & dpcro1 + dpcro2 <= dpcII1   & dpcII1 <= dpcI1   & dpcII1 <= dpcro1 + dpcro2 + dpcro3   & dpcII1 + dncro2 <= dpcro1 + dpcro2   & dncII2 <= 0   & dpcII1 + dnN1 <= 0
| 
     dpcro1 = 0   & dpN1 >= 0   & dpN1 <= dpcro2   & dpcro2 + dncro1 <= 0   & dpcro2 <= dpcII1   & dpcII1 <= dpcI1   & dpcII1 <= dpcro2 + dpcro3   & dpcII1 + dncro2 <= dpcro2   & dncII2 <= 0   & dpcII1 + dnN1 <= dpN1
Location: cI0.cro2.cII0.N1
     dpN1 >= 0   & dpN1 <= dpcro1   & dpcro2 + dncro1 <= 0   & dpcro2 >= 0   & dpcro1 + dpcro2 <= dpcI1   & dpcro3 >= 0   & dncro2 <= 0   & dpcro1 + dpcro2 <= dpcII1   & dpcro1 + dpcro2 + dnN1 <= dpN1
| 
     dpcro1 >= 0   & dpcro1 <= dpN1   & dpN1 <= dpcro1 + dpcro2   & dpcro2 + dncro1 <= 0   & dpcro1 + dpcro2 <= dpcI1   & dpcro3 >= 0   & dncro2 <= 0   & dpcro1 + dpcro2 <= dpcII1   & dpcro1 + dpcro2 + dnN1 <= dpN1
Location: cI0.cro2.cII0.N0
     dpcro1 >= 0   & dpcro2 + dncro1 <= 0   & dpcro2 >= 0   & dpcro1 + dpcro2 <= dpcI1   & dpcro3 >= 0   & dncro2 <= 0   & dpcro1 + dpcro2 <= dpcII1   & dpcro1 + dpcro2 <= dpN1
| 
     dpN1 = 0   & dpcro1 >= 0   & dpcro2 + dncro1 <= 0   & dpcro2 >= 0   & dpcro1 + dpcro2 + dnN1 <= 0   & dpcI1 + dnN1 >= 0   & dpcro1 + dpcro2 + dpcro3 + dnN1 >= 0   & dncro2 <= dpcro1 + dpcro2 + dnN1   & dpcII1 + dnN1 >= 0
| 
     dpcro1 = 0   & dpN1 <= dpcro2   & dpcro2 + dncro1 <= 0   & dpcro2 + dnN1 <= dpN1   & dpN1 <= dpcI1 + dnN1   & dpN1 <= dpcro2 + dpcro3 + dnN1   & dpN1 + dncro2 <= dpcro2 + dnN1   & dpN1 <= dpcII1 + dnN1   & dpN1 >= 0
| 
     dpcro1 = 0   & dpcro2 >= 0   & dpcro2 + dncro1 <= 0   & dncro3 <= 0   & dpcro3 + dncro2 <= 0   & dpcro2 + dpcro3 <= dpcI1 + dncro3   & dpcro3 >= 0   & dpcro2 + dpcro3 <= dpcII1 + dncro3   & dpcro2 + dpcro3 <= dpN1 + dncro3
| 
     dpcI1 = 0   & dpcro1 >= 0   & dpcro2 >= 0   & dpcro2 + dncro1 <= 0   & dpcro1 + dpcro2 + dncI1 <= 0   & dpcI2 + dncI1 >= 0   & dpcro1 + dpcro2 + dpcro3 + dncI1 >= 0   & dncro2 <= dpcro1 + dpcro2 + dncI1   & dpcII1 + dncI1 >= 0   & dpN1 + dncI1 >= 0
Location: cI0.cro1.cII1.N1
     dpN1 >= 0   & dpN1 <= dpcII1   & dpcII1 <= dpcro1   & dpcro1 <= dpcI1   & dpcro2 >= 0   & dncro1 <= 0   & dpcro1 + dncII2 <= dpcII1   & dpcro1 + dnN1 <= dpN1
| 
     dpN1 >= 0   & dpN1 <= dpcro1   & dpcro1 <= dpcII1   & dpcII1 <= dpcI1   & dpcII1 <= dpcro1 + dpcro2   & dpcII1 + dncro1 <= dpcro1   & dncII2 <= 0   & dpcII1 + dnN1 <= dpN1
| 
     dpcro1 >= 0   & dpcro1 <= dpN1   & dpN1 <= dpcII1   & dpcII1 <= dpcI1   & dpcII1 <= dpcro1 + dpcro2   & dpcII1 + dncro1 <= dpcro1   & dncII2 <= 0   & dpcII1 + dnN1 <= dpN1
Location: cI0.cro1.cII0.N1
     dpN1 >= 0   & dpN1 <= dpcro1   & dpcro1 <= dpcI1   & dpcro2 >= 0   & dncro1 <= 0   & dpcro1 <= dpcII1   & dpcro1 + dnN1 <= dpN1
| 
     dpN1 = 0   & dncII1 <= 0   & dncII2 <= dncII1   & dpcII1 <= dpcro1 + dncII1   & dpcro1 <= dpcI1   & dpcro2 >= 0   & dncro1 <= 0   & dpcro1 + dncII1 <= 2dpcII1   & dpcro1 + dnN1 <= 0
| 
     dpcro1 >= 0   & dpcro1 <= dpN1   & dpN1 <= dpcI1   & dpN1 <= dpcro1 + dpcro2   & dpN1 + dncro1 <= dpcro1   & dpN1 <= dpcII1   & dnN1 <= 0
| 
     dpN1 + dncI1 = 0   & dpcI1 = 0   & dpcro1 >= 0   & dpcro1 <= dpN1   & dpN1 <= dpcI2   & dpN1 <= dpcro1 + dpcro2   & dpN1 + dncro1 <= dpcro1   & dpN1 <= dpcII1   & dnN1 <= 0
| 
     dpN1 = 0   & dpcII1 <= dpcro1   & dncII2 <= dncII1   & dpcro1 + dncII1 <= dpcII1   & dpcII1 <= dpcI1 + dncII1   & dpcII1 <= dpcro1 + dpcro2 + dncII1   & dpcII1 + dncro1 <= dpcro1 + dncII1   & dpcII1 >= 0   & dpcII1 + dnN1 <= dncII1
| 
     dpN1 = 0   & dncII2 <= dncII1   & dncII1 <= 0   & dpcro1 <= dpcII1   & dpcII1 <= dpcI1 + dncII1   & dpcII1 <= dpcro1 + dpcro2 + dncII1   & dpcII1 + dnN1 <= dncII1   & dpcII1 + dncro1 <= dpcro1 + dncII1   & dpcro1 >= 0
| 
     dpcro1 = 0   & dncII1 <= 0   & dncII2 <= dncII1   & dpN1 <= dpcII1   & dpcII1 <= dpcI1 + dncII1   & dpcII1 <= dpcro2 + dncII1   & dpcII1 + dnN1 <= dpN1 + dncII1   & dpcII1 + dncro1 <= dncII1   & dpN1 >= 0
| 
     dpN1 = 0   & dpcI1 <= dpcro1   & dpcro1 + dncI1 <= dpcI1   & dpcI2 + dncI1 >= 0   & dpcI1 >= 0   & dpcI1 <= dpcro1 + dpcro2 + dncI1   & dpcI1 + dncro1 <= dpcro1 + dncI1   & dpcI1 <= dpcII1 + dncI1   & dpcI1 + dnN1 <= dncI1
Location: cI0.cro1.cII0.N0
     dpcro1 >= 0   & dpcro1 <= dpcI1   & dpcro2 >= 0   & dncro1 <= 0   & dpcro1 <= dpcII1   & dpcro1 <= dpN1
| 
     dpcI1 <= dpcro1   & dpcro1 + dncI1 <= dpcI1   & dpcI2 + dncI1 >= 0   & dpcI1 >= 0   & dpcI1 <= dpcro1 + dpcro2 + dncI1   & dpcI1 + dncro1 <= dpcro1 + dncI1   & dpcI1 <= dpcII1 + dncI1   & dpcI1 <= dpN1 + dncI1
Location: cI0.cro0.cII1.N1
     dpN1 >= 0   & dpN1 <= dpcII1   & dpcII1 <= dpcI1   & dpcII1 <= dpcro1   & dncII2 <= 0   & dpcII1 + dnN1 <= dpN1
| 
     dpN1 = 0   & dpcII1 >= 0   & dncII1 <= 0   & 2dpcII1 <= dpcI1 + dncII1   & 2dpcII1 <= dpcro1 + dncII1   & 2dpcII1 + dnN1 <= dncII1   & dncII2 <= dncII1
Location: cI0.cro0.cII0.N1
     dpN1 >= 0   & dpN1 <= dpcI1   & dpN1 <= dpcro1   & dpN1 <= dpcII1   & dnN1 <= 0
| 
     dncII1 <= 0   & dncII2 <= dncII1   & dpN1 <= dpcII1   & dpcII1 <= dpcI1 + dncII1   & dpcII1 <= dpcro1 + dncII1   & dpcII1 + dnN1 <= dpN1 + dncII1   & dpN1 >= 0
Location: cI0.cro0.cII0.N0
     dpcI1 >= 0   & dpcro1 >= 0   & dpcII1 >= 0   & dpN1 >= 0


=================================================================
Max memory used =  6096 pages = 24969216 bytes =  23.81 MB 
Time spent      =       0.30u +      0.08s =       0.38 sec total
=================================================================
