# Supplementary material for: Incorporating Time Delays in Process Hitting Framework for Dynamical Modeling of Large Biological Regulatory Networks
Source: Front Physiol. 2019 Feb 15;10:90. doi: 10.3389/fphys.2019.00090 (PMC6385622; doi:10.3389/fphys.2019.00090)
Supplement: Supplementary file 1 [file Data_Sheet_1.zip › Supplementary File 3.hy]

var

dpERAlpha1, dpCDK21, dpCycD11, dpp271, dpCDK61, dpCDK41, dpp211, dppRB1, dnERAlpha1, dnCDK21, dnCycD11, dnp271, dnCDK61, dnCDK41, dnp211, dnpRB1 :parameter;
hERAlpha, hCDK2, hCycD1, hp27, hCDK6, hCDK4, hp21, hpRB : analog;
ERAlpha, CDK2, CycD1, p27, CDK6, CDK4, p21, pRB : discrete;

automaton geneERAlpha
synclabs: ;
initially ERAlpha1 & ERAlpha=1 & hERAlpha=0;
loc ERAlpha1: while hERAlpha>=dnERAlpha1 wait {dhERAlpha=-1}
	when hERAlpha=dnERAlpha1 do {hERAlpha'=0,ERAlpha'=0} goto ERAlpha0;
loc ERAlpha0: while True wait {dhERAlpha=0}
end

automaton geneCDK2
synclabs: ;
initially CDK20 & CDK2=0 & hCDK2=0;
loc CDK20: while hCDK2<=dpCDK21 wait {dhCDK2=1}
--	when p27=0 & p21=0 & hp27=0 & hp21=0 do {hCDK2'=0,CDK2'=0} goto CDK20;
	when p27=0 & p21=0 & hCDK2=dpCDK21 do {hCDK2'=0,CDK2'=1} goto CDK21;
loc CDK21: while hCDK2>=dnCDK21 wait {dhCDK2=-1}
	when p27=1 & hCDK2=dnCDK21 do {hCDK2'=0,CDK2'=0} goto CDK20;
	when p21=1 & hCDK2=dnCDK21 do {hCDK2'=0,CDK2'=0} goto CDK20;
end

automaton geneCycD1
synclabs: ;
initially CycD10 & CycD1=0 & hCycD1=0;
loc CycD10: while hCycD1<=dpCycD11 wait {dhCycD1=1}
	when ERAlpha=0 & hERAlpha=0 do {hCycD1'=0,CycD1'=0} goto CycD10;  --reset the accumulation
	when ERAlpha=1 & hCycD1=dpCycD11 do {hCycD1'=0,CycD1'=1} goto CycD11;
loc CycD11: while hCycD1>=dnCycD11 wait {dhCycD1=-1}
	when hCycD1=dnCycD11 do {hCycD1'=0,CycD1'=0} goto CycD10;
end

automaton genep27
synclabs: ;
initially p270 & p27=0 & hp27=0;
loc p270: while hp27<=dpp271 wait {dhp27=1}
	when ERAlpha=0 & hERAlpha=0 do {hp27'=0,p27'=0} goto p270;  --reset the accumulation
	when ERAlpha=1 & CDK2=0 & CDK4=0 & hp27=dpp271 do {hp27'=0,p27'=1} goto p271;
loc p271: while hp27>=dnp271 wait {dhp27=-1}
	when CDK2=0 & CDK4=0 do {hp27'=0,p27'=1} goto p271;  --reset the accumulation
	when CDK2=1 & hp27=dnp271 do {hp27'=0,p27'=0} goto p270;
	when CDK4=1 & hp27=dnp271 do {hp27'=0,p27'=0} goto p270;
end

automaton geneCDK6
synclabs: ;
initially CDK60 & CDK6=0 & hCDK6=0;
loc CDK60: while hCDK6<=dpCDK61 wait {dhCDK6=1}
	when CycD1=1 & hCycD1=0 do {hCDK6'=0,CDK6'=0} goto CDK60; --reset the accumulation
	when CycD1=1 & hCDK6=dpCDK61 do {hCDK6'=0,CDK6'=1} goto CDK61;
loc CDK61: while hCDK6>=dnCDK61 wait {dhCDK6=-1}
	when CycD1=0 & hCDK6=dnCDK61 do {hCDK6'=0,CDK6'=0} goto CDK60;
end

automaton geneCDK4
synclabs: ;
initially CDK40 & CDK4=0 & hCDK4=0;
loc CDK40: while hCDK4<=dpCDK41 wait {dhCDK4=1}
	when CycD1=1 & hCycD1=0 do {hCDK4'=0,CDK4'=0} goto CDK40; --reset the accumulation
	when CycD1=1 & p27=0 & p21=0 & hCDK4=dpCDK41 do {hCDK4'=0,CDK4'=1} goto CDK41;
loc CDK41: while hCDK4>=dnCDK41 wait {dhCDK4=-1}
	when CycD1=0 & hCDK4=dnCDK41 do {hCDK4'=0,CDK4'=0} goto CDK40;
	when p27=1 & hCDK4=dnCDK41 do {hCDK4'=0,CDK4'=0} goto CDK40;
	when p21=1 & hCDK4=dnCDK41 do {hCDK4'=0,CDK4'=0} goto CDK40;
end

automaton genep21
synclabs: ;
initially p210 & p21=0 & hp21=0;
loc p210: while hp21<=dpp211 wait {dhp21=1}
	when ERAlpha=0 & hERAlpha=0  do {hp21'=0,p21'=0} goto p210;  --Reset the accumulation
	when ERAlpha=1 & CDK4=0 & hp21=dpp211 do {hp21'=0,p21'=1} goto p211;

loc p211: while hp21>=dnp211 wait {dhp21=-1}
	when CDK4=0 do {hp21'=0,p21'=1} goto p211;  --Reset the accumulation 
	when CDK4=1 & hp21=dnp211 do {hp21'=0,p21'=0} goto p210;

end

automaton genepRB
synclabs: ;
initially pRB0 & pRB=0 & hpRB=0;
loc pRB0: while hpRB<=dppRB1 wait {dhpRB=1}
	when CDK6=1 & hCDK6=0 do {hpRB'=0,pRB'=0} goto pRB0;	--reset the accumulation
	when CDK6=1 & CDK4=1 & hpRB=dppRB1 do {hpRB'=0,pRB'=1} goto pRB1;
loc pRB1: while hpRB>=dnpRB1 wait {dhpRB=-1}
	when CDK6=0 & hpRB=dnpRB1 do {hpRB'=0,pRB'=0} goto pRB0;
	when CDK4=0 & hpRB=dnpRB1 do {hpRB'=0,pRB'=0} goto pRB0;
end

var
init_reg, CycD1inal_reg, reached : region;
init_reg := loc[geneERAlpha]=ERAlpha1 &  loc[geneCDK2]=CDK20 & loc[geneCycD1]=CycD10 & loc[genep27]=p270 & loc[geneCDK6]=CDK60 & loc[geneCDK4]=CDK40 & loc[genep21]=p210 & loc[genepRB]=pRB0 & hERAlpha=0 & hCDK2=0 & hCycD1=0 & hp27=0 & hCDK6=0 & hCDK4=0 & hp21=0 & hpRB=0 & ERAlpha=1 & CDK2=0 & CycD1=0 & p27=0 & CDK6=0 & CDK4=0 & p21=0 & pRB=0;

--init_reg := loc[geneERAlpha]=ERAlpha0 & loc[geneCycD1]=CycD10 & hERAlpha=0 &  hCycD1=0 & ERAlpha=0 & CycD1=0 ;

--init_reg := loc[geneX] = x0 & loc[geneY] = y0 
--&  hx>=0 & hx<=dpx1 &  hy>=0 & hxn=0;
--final_reg := loc[geneX] =x0 & loc[geneY] = y0;
--reached := post(post(post(post(post(post(post(post(post(post(init_reg & final_reg)) ) ) ) ) ))))  ;

--reached :=post(init_reg);
--reached :=post(post(init_reg));
--reached :=post(post(post(init_reg)));
reached :=post(post(post(post(init_reg))));
--reached :=post(post(post(post(post(init_reg)))));
--reached :=post(post(post(post(post(post(init_reg))))));
--reached :=post(post(post(post(post(post(post(init_reg)))))));
--reached :=post(post(post(post(post(post(post(post(init_reg))))))));
--reached :=post(post(post(post(post(post(post(post(post(init_reg)))))))));
--reached :=post(init_reg & final_reg) ;
--reached := post(post(post(post(post(post(init_reg) & x=1 & y=0) & x=1 --& y=1) & x=0 & y=1) & x=0 & y=0) & x=1 & y=0) & x=1 & y=1 ;
--reached := post(post(post(init_reg) & x=1 & y=0) & x=1 & y=1) & x=0 & --y=1 ;

print
--	omit all locations 
	hide non_parameters in hull(reached) 
--	hide non_parameters in reached 
	--reach forward from init_reg endreach
endhide;

--print reached;
