# Supplementary material for: Incorporating Time Delays in Process Hitting Framework for Dynamical Modeling of Large Biological Regulatory Networks
Source: Front Physiol. 2019 Feb 15;10:90. doi: 10.3389/fphys.2019.00090 (PMC6385622; doi:10.3389/fphys.2019.00090)
Supplement: Supplementary file 1 [file Data_Sheet_1.zip › Supplementary File 4.out]

Command: /bin/hytech ERBB-R-12n.hy -2 -
=================================================================
HyTech: symbolic model checker for embedded systems
Version 1.04f (last modified 1/24/02) from v1.04a of 12/6/96
For more info: 
    email: hytech@eecs.berkeley.edu
    http://www.eecs.berkeley.edu/~tah/HyTech
Warning: Input has changed from version 1.00(a). Use -i for more info
=================================================================


Location: ERAlpha0.CDK21.CycD11.p270.CDK61.CDK40.p210.pRB0
     dpCycD11 >= 0   & dpCycD11 <= dpCDK61   & dpCDK21 + dnCycD11 <= 0   & dpCycD11 + dnCDK21 <= 0   & dpCycD11 + dnERAlpha1 <= 0   & dpCDK21 + dpCycD11 <= dpp271   & dpCDK21 + dpCycD11 <= dppRB1   & dpCDK21 + dpCycD11 <= dpp211   & dpCDK21 + dpCycD11 <= dpCDK41   & dpCDK21 + dpCycD11 + dnCDK61 <= dpCDK61   & dpCDK61 + dnCDK21 <= dpCDK21   & dppRB1 + dnERAlpha1 >= 0   & dpp211 + dnERAlpha1 >= 0   & dpCDK41 + dnERAlpha1 >= 0   & dnCDK61 <= dpCDK61 + dnERAlpha1   & dpp271 + dnERAlpha1 >= 0   & dnCycD11 <= dpCycD11 + dnERAlpha1   & dpCDK61 + dnCycD11 <= dpCycD11   & dpCDK61 <= dpp271   & dnCDK61 <= 0   & dpCDK61 <= dpCDK41   & dpCDK61 <= dpp211   & dpCDK61 <= dppRB1   & dnCDK21 <= dpCDK21 + dnERAlpha1   & dpCDK21 >= 0
Location: ERAlpha0.CDK21.CycD11.p270.CDK60.CDK41.p210.pRB0
     dpCycD11 >= 0   & dpCycD11 <= dpCDK41   & dpCDK21 + dnCycD11 <= 0   & dpCycD11 + dnCDK21 <= 0   & dpCycD11 + dnERAlpha1 <= 0   & dpCDK21 + dpCycD11 <= dpp271   & dpCDK21 + dpCycD11 <= dppRB1   & dpCDK21 + dpCycD11 <= dpp211   & dpCDK21 + dpCycD11 + dnCDK41 <= dpCDK41   & dpCDK21 + dpCycD11 <= dpCDK61   & dpCDK41 + dnCDK21 <= dpCDK21   & dppRB1 + dnERAlpha1 >= 0   & dpp211 + dnERAlpha1 >= 0   & dnCDK41 <= dpCDK41 + dnERAlpha1   & dpCDK61 + dnERAlpha1 >= 0   & dpp271 + dnERAlpha1 >= 0   & dnCycD11 <= dpCycD11 + dnERAlpha1   & dpCDK41 + dnCycD11 <= dpCycD11   & dpCDK41 <= dpp271   & dpCDK41 <= dpCDK61   & dnCDK41 <= 0   & dpCDK41 <= dpp211   & dpCDK41 <= dppRB1   & dnCDK21 <= dpCDK21 + dnERAlpha1   & dpCDK21 >= 0
Location: ERAlpha0.CDK21.CycD11.p270.CDK60.CDK40.p211.pRB0
     dpCDK21 >= 0   & dpp211 + dnERAlpha1 <= 0   & dpCycD11 >= 0   & dpCDK21 <= dpp211   & dpCDK21 + dpCycD11 + dnERAlpha1 <= 0   & dnCDK21 <= dpCDK21 + dnERAlpha1   & dnCycD11 <= dpCycD11 + dnERAlpha1   & dpp271 + dnERAlpha1 >= 0   & dpCDK61 + dnERAlpha1 >= 0   & dpCDK41 + dnERAlpha1 >= 0   & dnp211 <= dpp211 + dnERAlpha1   & dppRB1 + dnERAlpha1 >= 0
Location: ERAlpha0.CDK21.CycD11.p270.CDK60.CDK40.p210.pRB0
     dpCycD11 + dnERAlpha1 <= 0   & dpCycD11 <= dpCDK41   & dpCDK21 >= 0   & dnCDK21 <= 0   & dpCDK21 + dnCycD11 <= dpCycD11   & dpCDK21 <= dpCDK41   & dpCDK21 <= dpCDK61   & 3dpCDK21 + dpCycD11 <= 2dpp271 + 2dpp211   & dnCDK21 <= dpCDK21 + dnERAlpha1   & dnCycD11 <= dpCycD11 + dnERAlpha1   & dpCDK21 <= 2dpCDK61 + 2dpCDK41 + 3dnERAlpha1   & dpCDK21 <= 2dpCDK41 + dnERAlpha1   & dpCDK21 <= 2dpCDK61 + dnERAlpha1   & dppRB1 + dnERAlpha1 >= 0   & dpp211 + dnERAlpha1 >= 0   & dpCycD11 >= 0   & dpCycD11 <= dpCDK61 + dpCDK41 + dnERAlpha1   & dpp271 + dnERAlpha1 >= 0   & dpCycD11 <= dpCDK61   & dpCycD11 + dpCDK61 + dpCDK41 + 2dnERAlpha1 >= 0   & dpCycD11 + dpCDK41 + dnERAlpha1 >= 0   & dpCDK21 <= dpp271 + dpp211 + dnERAlpha1   & dpCycD11 + dpCDK61 + dnERAlpha1 >= 0   & dpCDK21 <= dppRB1   & dpCDK21 + dpCycD11 <= 2dpp271   & dpCDK21 + dpCycD11 <= 2dpp211
Location: ERAlpha0.CDK21.CycD10.p270.CDK60.CDK40.p211.pRB0
     dpCDK21 >= 0   & dpCDK21 <= dpp211   & dpCycD11 + dnERAlpha1 >= 0   & dppRB1 + dnERAlpha1 >= 0   & dpCDK41 + dnERAlpha1 >= 0   & dpCDK61 + dnERAlpha1 >= 0   & dnCDK21 <= dpCDK21 + dnERAlpha1   & dpp271 + dnERAlpha1 >= 0   & dpp211 + dnERAlpha1 <= 0   & 2dnp211 <= dpp211 + dnERAlpha1
Location: ERAlpha0.CDK21.CycD10.p270.CDK60.CDK40.p210.pRB0
     dpCycD11 >= 0   & dpp211 + dnERAlpha1 >= 0   & dpCDK21 >= 0   & dnERAlpha1 <= 0   & dpp271 + dnERAlpha1 >= 0   & dppRB1 + dnERAlpha1 >= 0   & dpCDK21 <= dppRB1   & dnCDK21 <= 0   & 2dpCDK21 <= dpp271 + 3dpp211 + dnERAlpha1   & dpCDK21 <= 3dpp211 + dnERAlpha1   & 2dpCDK21 <= 3dpp271 + dpp211 + dnERAlpha1   & dpCDK21 <= 3dpp271 + dnERAlpha1   & 2dpCDK21 <= dpCycD11 + dpp271 + dpp211   & dpCDK21 <= dpCycD11 + dpp271   & 2dpCDK21 <= dpCycD11 + 3dpp271 + dnERAlpha1   & dpCDK21 <= dpCDK41   & 3dpCDK21 <= dpCycD11 + 3dpp271 + dpp211 + dnERAlpha1   & dpCDK21 <= dpCDK61   & 3dpCDK21 <= dpCycD11 + dpp271 + 3dpp211 + dnERAlpha1   & dpCDK21 <= dpCycD11 + dpp211   & 2dpCDK21 <= dpCycD11 + 3dpp211 + dnERAlpha1   & dpCDK21 <= dpp271 + dpp211 + dnERAlpha1   & dnCDK21 <= dpCDK21 + dnERAlpha1   & dpCDK41 + dnERAlpha1 >= 0   & dpCDK61 + dnERAlpha1 >= 0
Location: ERAlpha0.CDK20.CycD11.p271.CDK61.CDK40.p210.pRB0
     dpCycD11 >= 0   & dpCycD11 + dpp271 + dnERAlpha1 <= 0   & dpp271 >= 0   & dnCDK61 <= dpCDK61 + dnERAlpha1   & dpCDK41 + dnERAlpha1 >= 0   & dpp211 + dnERAlpha1 >= 0   & dppRB1 + dnERAlpha1 >= 0   & dpCDK21 + dnERAlpha1 >= 0   & dnCycD11 <= dpCycD11 + dnERAlpha1   & dpCycD11 <= dpCDK61   & dnp271 <= dpp271 + dnERAlpha1   & dpCDK61 + dnp271 <= dpp271   & dnCDK61 <= 0   & dpCDK61 <= dpCDK41   & dpCDK61 <= dpp211   & dpCDK61 <= dppRB1   & dpCDK61 <= dpCDK21   & dpCDK61 + dnCycD11 <= dpCycD11
Location: ERAlpha0.CDK20.CycD11.p271.CDK60.CDK40.p211.pRB0
     dpCycD11 >= 0   & dpp271 >= 0   & dpp211 >= 0   & dpp271 + dnERAlpha1 <= 0   & dpCycD11 + dpp271 + dpp211 + 2dnERAlpha1 <= 0   & dpp211 + dnERAlpha1 <= 0   & dpCycD11 + dnERAlpha1 <= 0   & dpCDK21 + dnERAlpha1 >= 0   & dnCycD11 <= dpCycD11 + dnERAlpha1   & dnp271 <= dpp271 + dnERAlpha1   & dpCDK61 + dnERAlpha1 >= 0   & dpCDK41 + dnERAlpha1 >= 0   & dnp211 <= dpp211 + dnERAlpha1   & dppRB1 + dnERAlpha1 >= 0
Location: ERAlpha0.CDK20.CycD11.p271.CDK60.CDK40.p210.pRB0
     dpp271 + dnERAlpha1 <= 0   & dpp271 >= 0   & dpCycD11 >= 0   & dpCycD11 + dnERAlpha1 <= 0   & dpCycD11 + dpCDK41 + dnERAlpha1 >= 0   & dpCycD11 + dpCDK61 + dnERAlpha1 >= 0   & dpCycD11 <= dpCDK61 + dpCDK41 + dnERAlpha1   & dpCycD11 + dpCDK61 + dpCDK41 + 2dnERAlpha1 >= 0   & dpCycD11 <= dpCDK41   & dpCycD11 <= dpCDK61   & dpp211 + dnERAlpha1 >= 0   & dpCDK21 + dnERAlpha1 >= 0   & dnCycD11 <= dpCycD11 + dnERAlpha1   & dppRB1 + dnERAlpha1 >= 0   & 2dnp271 <= dpp271 + 2dpCDK41 + 3dnERAlpha1   & 2dnp271 <= dpp271 + dnERAlpha1   & 2dnp271 <= dpp271 + 2dpCDK61 + 2dpCDK41 + 5dnERAlpha1   & 2dnp271 <= dpp271 + 2dpCDK61 + 3dnERAlpha1   & dpp271 <= 2dpCDK61 + dnERAlpha1   & dpp271 <= 2dpCDK61 + 2dpCDK41 + 3dnERAlpha1   & dpp271 <= 2dpCDK41 + dnERAlpha1
Location: ERAlpha0.CDK20.CycD11.p270.CDK61.CDK41.p210.pRB0
     dpCycD11 = 0   & dpCDK41 >= 0   & dpCDK61 + dnCycD11 <= 0   & dpCDK61 <= dpCDK21   & dnERAlpha1 <= 0   & dpCDK61 <= dpp271   & dpCDK61 <= dppRB1   & dpCDK61 <= dpp211   & dpCDK61 + dnCDK41 <= dpCDK41   & dnCDK61 <= 0   & dpCDK41 <= dpCDK21   & dppRB1 + dnERAlpha1 >= 0   & dpp211 + dnERAlpha1 >= 0   & dnCDK41 <= dpCDK41 + dnERAlpha1   & dnCDK61 <= dpCDK61 + dnERAlpha1   & dpp271 + dnERAlpha1 >= 0   & dnCycD11 <= dnERAlpha1   & dpCDK41 + dnCycD11 <= 0   & dpCDK41 <= dpp271   & dpCDK41 + dnCDK61 <= dpCDK61   & dnCDK41 <= 0   & dpCDK41 <= dpp211   & dpCDK41 <= dppRB1   & dpCDK21 + dnERAlpha1 >= 0   & dpCDK61 >= 0
Location: ERAlpha0.CDK20.CycD11.p270.CDK61.CDK40.p211.pRB0
     dpCycD11 >= 0   & dpCycD11 + dpp211 + dnERAlpha1 <= 0   & dpp211 >= 0   & dnCDK61 <= dpCDK61 + dnERAlpha1   & dpCDK41 + dnERAlpha1 >= 0   & dnp211 <= dpp211 + dnERAlpha1   & dppRB1 + dnERAlpha1 >= 0   & dpCDK21 + dnERAlpha1 >= 0   & dnCycD11 <= dpCycD11 + dnERAlpha1   & dpCycD11 <= dpCDK61   & dpp271 + dnERAlpha1 >= 0   & dpCDK61 <= dpp271   & dnCDK61 <= 0   & dpCDK61 <= dpCDK41   & dpCDK61 + dnp211 <= dpp211   & dpCDK61 <= dppRB1   & dpCDK61 <= dpCDK21   & dpCDK61 + dnCycD11 <= dpCycD11
Location: ERAlpha0.CDK20.CycD11.p270.CDK61.CDK40.p210.pRB0
     dpCycD11 >= 0   & dpCycD11 + dnERAlpha1 <= 0   & dpCDK61 <= dpCDK21   & dpCDK61 <= dppRB1   & dpCDK61 + dnCycD11 <= dpCycD11   & dpCycD11 + 3dpCDK61 <= 2dpp271 + 2dpp211   & dnCDK61 <= 0   & dpCDK61 <= dpCDK41   & dpCDK21 + dnERAlpha1 >= 0   & dpp211 + dnERAlpha1 >= 0   & dpp271 + dnERAlpha1 >= 0   & dnCycD11 <= dpCycD11 + dnERAlpha1   & dnCDK61 <= dpCDK61 + dnERAlpha1   & dpCycD11 <= dpCDK61 + dppRB1 + dnERAlpha1   & dpCDK41 + dnERAlpha1 >= 0   & dpCycD11 <= dpCDK61   & dpCDK61 <= dpp271 + dpp211 + dnERAlpha1   & dpCycD11 + dpCDK61 <= 2dpp211   & dpCycD11 + dpCDK61 <= 2dpp271
Location: ERAlpha0.CDK20.CycD11.p270.CDK60.CDK41.p210.pRB0
     dpCycD11 >= 0   & dpCycD11 + dnERAlpha1 <= 0   & dpCycD11 <= dpCDK41   & dpp211 + dnERAlpha1 >= 0   & dpCDK41 + dnCycD11 <= dpCycD11   & dpCDK41 <= dppRB1   & dnCDK41 <= 0   & dpCDK41 <= dpCDK61   & dpCDK41 <= dpCDK21   & dpCDK41 <= dpp271 + dpp211 + dnERAlpha1   & dpp271 + dnERAlpha1 >= 0   & dpCycD11 + dpCDK41 <= 2dpp271   & dpCycD11 + 3dpCDK41 <= 2dpp271 + 2dpp211   & dpCycD11 + dpCDK41 <= 2dpp211   & dnCycD11 <= dpCycD11 + dnERAlpha1   & dpCDK61 + dnERAlpha1 >= 0   & dnCDK41 <= dpCDK41 + dnERAlpha1   & dppRB1 + dnERAlpha1 >= 0   & dpCDK21 + dnERAlpha1 >= 0
Location: ERAlpha0.CDK20.CycD11.p270.CDK60.CDK40.p211.pRB0
     dpCycD11 <= dpCDK61   & dpp211 >= 0   & dpCycD11 >= 0   & dpCycD11 + dnERAlpha1 <= 0   & dpp211 + dnERAlpha1 <= 0   & dpCDK21 + dnERAlpha1 >= 0   & dnCycD11 <= dpCycD11 + dnERAlpha1   & dppRB1 + dnERAlpha1 >= 0   & dpp271 + dnERAlpha1 >= 0   & dpCycD11 <= dpCDK41   & 2dnp211 <= 2dpCDK41 + dpp211 + 3dnERAlpha1   & 2dnp211 <= 2dpCDK61 + 2dpCDK41 + dpp211 + 5dnERAlpha1   & dpCycD11 + dpCDK61 + dpCDK41 + 2dnERAlpha1 >= 0   & dpCycD11 <= dpCDK61 + dpCDK41 + dnERAlpha1   & dpp211 <= 2dpCDK41 + dnERAlpha1   & dpCycD11 + dpCDK41 + dnERAlpha1 >= 0   & dpp211 <= 2dpCDK61 + 2dpCDK41 + 3dnERAlpha1   & dpp211 <= 2dpCDK61 + dnERAlpha1   & dpCycD11 + dpCDK61 + dnERAlpha1 >= 0   & 2dnp211 <= 2dpCDK61 + dpp211 + 3dnERAlpha1   & 2dnp211 <= dpp211 + dnERAlpha1
Location: ERAlpha0.CDK20.CycD11.p270.CDK60.CDK40.p210.pRB0
     dpCycD11 + dnERAlpha1 <= 0   & dpp271 + dnERAlpha1 >= 0   & dpCycD11 >= 0   & dpCycD11 + dpCDK41 + dnERAlpha1 >= 0   & dpCDK21 + dnERAlpha1 >= 0   & dppRB1 + dnERAlpha1 >= 0   & dpCycD11 + dpCDK61 + dpCDK41 + 2dnERAlpha1 >= 0   & dpCycD11 + dpCDK61 + dnERAlpha1 >= 0   & dpp211 + dnERAlpha1 >= 0   & 2dnCycD11 <= dpCycD11 + dnERAlpha1   & 2dnCycD11 <= dpCycD11 + dpCDK61 + 2dnERAlpha1   & dpCycD11 <= dpCDK41   & dpCycD11 <= dpCDK61 + dpCDK41 + dnERAlpha1   & dpCycD11 <= dpCDK61   & 2dnCycD11 <= dpCycD11 + dpCDK61 + dpCDK41 + 3dnERAlpha1   & 2dnCycD11 <= dpCycD11 + dpCDK41 + 2dnERAlpha1
Location: ERAlpha0.CDK20.CycD10.p271.CDK60.CDK40.p211.pRB0
     dpp211 >= 0   & dpp271 >= 0   & dpp211 + dnERAlpha1 <= 0   & dpp271 + dnERAlpha1 <= 0   & dppRB1 + dnERAlpha1 >= 0   & dpCDK61 + dnERAlpha1 >= 0   & dpCDK21 + dnERAlpha1 >= 0   & 2dnp211 <= dpp211 + dnERAlpha1   & dpCycD11 + dnERAlpha1 >= 0   & 2dnp271 + 2dnp211 <= 2dpp271 + 2dpp211 + 3dnERAlpha1   & dpCDK41 + dnERAlpha1 >= 0   & 2dnp271 <= dpp271 + dnERAlpha1
Location: ERAlpha0.CDK20.CycD10.p271.CDK60.CDK40.p210.pRB0
     dpp271 + dnERAlpha1 <= 0   & dpCycD11 >= 0   & dpp271 >= 0   & dpp211 + dnERAlpha1 >= 0   & dppRB1 + dnERAlpha1 >= 0   & dpCDK21 + dnERAlpha1 >= 0   & 3dnp271 <= 2dpCycD11 + 3dpp271 + 3dnERAlpha1   & dpCDK41 + dnERAlpha1 >= 0   & 3dnp271 <= dpp271 + dnERAlpha1   & dpCDK61 + dnERAlpha1 >= 0
Location: ERAlpha0.CDK20.CycD10.p270.CDK61.CDK40.p210.pRB0
     dpCycD11 = 0   & dnCycD11 <= dnERAlpha1   & dpCDK61 >= 0   & dnERAlpha1 <= 0   & dpCDK61 + dnCycD11 <= 0   & dpCDK21 + dnCycD11 >= 0   & dpp271 + dnCycD11 >= 0   & dnCDK61 <= dpCDK61 + dnCycD11   & dpCDK41 + dnCycD11 >= 0   & dpp211 + dnCycD11 >= 0   & dppRB1 + dnCycD11 >= 0
Location: ERAlpha0.CDK20.CycD10.p270.CDK60.CDK41.p210.pRB0
     dpCycD11 = 0   & dnCycD11 <= dnERAlpha1   & dpCDK41 >= 0   & dnERAlpha1 <= 0   & dpCDK41 + dnCycD11 <= 0   & dpCDK21 + dnCycD11 >= 0   & dpp271 + dnCycD11 >= 0   & dpCDK61 + dnCycD11 >= 0   & dnCDK41 <= dpCDK41 + dnCycD11   & dpp211 + dnCycD11 >= 0   & dppRB1 + dnCycD11 >= 0
Location: ERAlpha0.CDK20.CycD10.p270.CDK60.CDK40.p211.pRB0
     dpCDK21 >= 0   & dpCycD11 >= 0   & dpp211 >= 0   & dpp211 + dnERAlpha1 <= 0   & dpp271 + dnERAlpha1 >= 0   & dppRB1 + dnERAlpha1 >= 0   & dpCDK41 + dnERAlpha1 >= 0   & dpCDK61 + dnERAlpha1 >= 0   & 3dnp211 <= 2dpCycD11 + 3dpp211 + 3dnERAlpha1   & 3dnp211 <= dpp211 + dnERAlpha1   & 3dnp211 <= 2dpCDK21 + 2dpCycD11 + 3dpp211 + 5dnERAlpha1   & 3dnp211 <= 2dpCDK21 + 3dpp211 + 3dnERAlpha1   & dpCDK21 + dpCycD11 + dnERAlpha1 >= 0
Location: ERAlpha0.CDK20.CycD10.p270.CDK60.CDK40.p210.pRB0
     dpCycD11 >= 0   & dnERAlpha1 <= 0   & dpp211 + dnERAlpha1 >= 0   & dpp271 + dnERAlpha1 >= 0   & dppRB1 + dnERAlpha1 >= 0   & dpCDK21 + dnERAlpha1 >= 0   & dpCDK41 + dnERAlpha1 >= 0   & dpCDK61 + dnERAlpha1 >= 0
Location: ERAlpha1.CDK21.CycD11.p270.CDK61.CDK41.p210.pRB0
     dpCycD11 >= 0   & dpCDK21 + dpCycD11 <= dpp271   & dpCDK21 + dpCycD11 + dnCDK61 <= dpCDK61   & dpCDK21 + dpCycD11 + dnCDK41 <= dpCDK41   & dpCDK21 + dpCycD11 <= dpp211   & dpCDK21 + dpCycD11 <= dppRB1   & dpCDK21 + dpCycD11 + dnERAlpha1 <= 0   & dpCDK21 + dnCycD11 <= 0   & dpCycD11 + dnCDK21 <= 0   & dpCycD11 <= dpCDK61   & dpCDK41 + dnCDK21 <= dpCDK21   & dpCDK41 + dnCycD11 <= dpCycD11   & dpCDK41 + dnERAlpha1 <= 0   & dpCDK41 <= dppRB1   & dpCDK41 <= dpp211   & dnCDK41 <= 0   & dpCDK41 + dnCDK61 <= dpCDK61   & dpCDK41 <= dpp271   & dnCDK61 <= 0   & dpCDK61 <= dpp271   & dpCycD11 <= dpCDK41   & dpCDK21 >= 0   & dpCDK61 + dnCDK21 <= dpCDK21   & dpCDK61 + dnCycD11 <= dpCycD11   & dpCDK61 + dnERAlpha1 <= 0   & dpCDK61 <= dppRB1   & dpCDK61 <= dpp211   & dpCDK61 + dnCDK41 <= dpCDK41
Location: ERAlpha1.CDK21.CycD11.p270.CDK61.CDK40.p211.pRB0
     dpCDK21 >= 0   & dpCycD11 <= dpCDK61   & dpCycD11 >= 0   & dpp211 <= dppRB1   & dpp211 + dnERAlpha1 <= 0   & dpp211 + dnCDK21 <= dpCDK21   & dpp211 + dnCycD11 <= dpCycD11   & dpp211 <= dpp271   & dpp211 + dnCDK61 <= dpCDK61   & dpp211 <= dpCDK41   & dnp211 <= 0   & dpCycD11 + dnCDK21 <= 0   & dpCDK21 + dnCycD11 <= 0   & dpCDK21 + dpCycD11 <= dpp271   & dpCDK21 + dpCycD11 + dnCDK61 <= dpCDK61   & dpCDK21 + dpCycD11 <= dpCDK41   & dpCDK21 + dpCycD11 + dnp211 <= dpp211   & dpCDK21 + dpCycD11 <= dppRB1   & dpCDK21 <= dpp211   & dpCDK61 + dnERAlpha1 <= 0   & dpCDK61 + dnCDK21 <= dpCDK21   & dpCDK61 + dnCycD11 <= dpCycD11   & dpCDK61 <= dpp271   & dnCDK61 <= 0   & dpCDK61 <= dpCDK41   & dpCDK61 + dnp211 <= dpp211   & dpCDK61 <= dppRB1   & dpCDK21 + dpCycD11 + dnERAlpha1 <= 0
Location: ERAlpha1.CDK21.CycD11.p270.CDK61.CDK40.p210.pRB0
     dpCycD11 <= dpCDK61   & dpCDK21 >= 0   & dnCDK61 <= 0   & dpCDK61 <= dpp211   & dpCycD11 >= 0   & dpCDK61 + dnERAlpha1 <= 0   & dpCDK61 + dnCDK21 <= dpCDK21   & dpCDK61 + dnCycD11 <= dpCycD11   & dpCDK61 <= dpp271   & dpCDK61 <= dppRB1   & dpCDK21 <= dpCDK41   & dpCDK21 + dpCDK61 <= 2dpCDK41   & dpCDK61 <= dpCycD11 + dpCDK41   & dpCycD11 <= dpCDK41   & dpCDK21 + dnERAlpha1 <= 0   & dpCDK21 + dpCycD11 <= dpCDK61 + dppRB1   & dnCDK21 <= 0   & dpCDK21 + dnCycD11 <= dpCycD11   & dpCDK21 <= dpp271   & dpCDK21 <= dpp211   & dpCDK21 + dnCDK61 <= dpCDK61
Location: ERAlpha1.CDK21.CycD11.p270.CDK60.CDK41.p210.pRB0
     dpCDK41 <= dpp271   & dpCDK41 + dnCDK21 <= dpCDK21   & dnCDK41 <= 0   & dpCDK41 + dnCycD11 <= dpCycD11   & dpCDK41 + dnERAlpha1 <= 0   & dpCDK41 <= dppRB1   & dpCDK41 <= dpp211   & dpCycD11 >= 0   & dpCDK21 >= 0   & dpCycD11 <= dpCDK61   & dpCycD11 <= dpCDK41   & dpCDK21 <= dpCDK61   & dpCDK21 <= dpp271   & dpCDK21 <= dpp211   & dnCDK21 <= 0   & dpCDK21 + dnCDK41 <= dpCDK41   & dpCDK21 + dnCycD11 <= dpCycD11   & dpCDK21 + dnERAlpha1 <= 0   & dpCDK21 <= dppRB1   & dpCDK41 <= dpCycD11 + dpCDK61   & dpCDK21 + dpCDK41 <= 2dpCDK61
Location: ERAlpha1.CDK21.CycD11.p270.CDK60.CDK40.p211.pRB0
     dpCDK21 <= dpp211   & dpCDK21 >= 0   & dpCycD11 >= 0   & dpp211 + dnERAlpha1 <= 0   & dpp211 + dnCDK21 <= dpCDK21   & dnp211 <= 0   & dpp211 + dnCycD11 <= dpCycD11   & dpCycD11 + dpp211 <= dpCDK61 + dpCDK41   & dpp211 <= dpp271   & dpCycD11 + 2dnp211 <= dpp211   & dpCycD11 <= dpp271   & dpCycD11 <= dppRB1   & dpCycD11 + dnERAlpha1 <= 0   & dpCycD11 <= dpCDK41   & dpCycD11 + dnCDK21 <= dpCDK21   & dpCycD11 <= dpCDK61   & dnCycD11 <= 0   & dpCDK21 + dpp211 <= 2dpCDK61   & dpCDK21 + dpp211 <= 2dpCDK41   & dpp211 <= dppRB1   & dpp211 <= dpCycD11 + dpCDK61   & dpCDK21 + 3dpp211 <= 2dpCDK61 + 2dpCDK41   & 2dpp211 <= dpCycD11 + dpCDK61 + dpCDK41   & dpp211 <= dpCycD11 + dpCDK41
Location: ERAlpha1.CDK21.CycD11.p270.CDK60.CDK40.p210.pRB0
     dnCycD11 <= 0   & dpCycD11 <= dpCDK61   & dpCDK21 + dnERAlpha1 <= 0   & dpCDK21 <= dppRB1   & dpCDK21 <= dpp211   & dnCDK21 <= 0   & dpCDK21 <= dpp271   & dpCycD11 >= 0   & dpCDK21 >= 0   & 2dpCDK21 + 2dnCycD11 <= dpCycD11 + dpCDK41   & dpCDK21 <= dpCycD11 + dpCDK41   & 3dpCDK21 + 2dnCycD11 <= dpCycD11 + dpCDK61 + dpCDK41   & dpCycD11 <= dpCDK41   & 2dpCDK21 <= dpCycD11 + dpCDK61 + dpCDK41   & dpCDK21 + dpCycD11 <= dpCDK61 + dpCDK41   & dpCDK21 <= dpCycD11 + dpCDK61   & dpCycD11 <= dpp271   & dpCycD11 + dnCDK21 <= dpCDK21   & dpCycD11 + dnERAlpha1 <= 0   & dpCycD11 <= dppRB1   & dpCycD11 <= dpp211   & 2dpCDK21 + 2dnCycD11 <= dpCycD11 + dpCDK61   & dpCDK21 + 2dnCycD11 <= dpCycD11
Location: ERAlpha1.CDK21.CycD10.p270.CDK61.CDK40.p210.pRB0
     dpCDK61 + dnCycD11 <= dpCycD11   & dpCDK21 >= 0   & dpCycD11 <= dpCDK61   & dpCDK21 + dnCycD11 <= 0   & dpCycD11 + dnERAlpha1 <= dnCycD11   & dpCycD11 + dnCDK21 <= dpCDK21 + dnCycD11   & dpCycD11 >= 0   & dpCycD11 <= dpp271 + dnCycD11   & dpCycD11 + dnCDK61 <= dpCDK61 + dnCycD11   & dpCycD11 <= dpCDK41 + dnCycD11   & dpCycD11 <= dpp211 + dnCycD11   & dpCycD11 <= dppRB1 + dnCycD11
Location: ERAlpha1.CDK21.CycD10.p270.CDK60.CDK41.p210.pRB0
     dpCDK41 + dnCycD11 <= dpCycD11   & dpCDK21 >= 0   & dpCycD11 <= dpCDK41   & dpCDK21 + dnCycD11 <= 0   & dpCycD11 + dnERAlpha1 <= dnCycD11   & dpCycD11 + dnCDK21 <= dpCDK21 + dnCycD11   & dpCycD11 >= 0   & dpCycD11 <= dpp271 + dnCycD11   & dpCycD11 <= dpCDK61 + dnCycD11   & dpCycD11 + dnCDK41 <= dpCDK41 + dnCycD11   & dpCycD11 <= dpp211 + dnCycD11   & dpCycD11 <= dppRB1 + dnCycD11
Location: ERAlpha1.CDK21.CycD10.p270.CDK60.CDK40.p211.pRB0
     dpCDK21 >= 0   & dpCDK21 <= dpp211   & dpCycD11 >= 0   & dpp211 <= dpCDK41   & dpp211 <= dpCDK61   & dpp211 <= dpp271   & dpp211 + dnCDK21 <= dpCDK21   & dnp211 <= 0   & dpp211 + dnERAlpha1 <= 0   & dpp211 <= dppRB1
Location: ERAlpha1.CDK21.CycD10.p270.CDK60.CDK40.p210.pRB0
     dpCDK21 >= 0   & dpCDK21 <= dppRB1   & dpCDK21 <= dpCDK61   & dpCDK21 <= dpCDK41   & dpCDK21 + dnERAlpha1 <= 0   & dnCDK21 <= 0   & dpCDK21 <= dpp211   & dpCDK21 <= dpp271   & dpCycD11 >= 0
Location: ERAlpha1.CDK20.CycD11.p271.CDK61.CDK40.p211.pRB0
     dpCycD11 >= 0   & dpCDK61 + dnp271 <= dpp271   & dpCDK61 + dnp211 <= dpp211   & dpCDK61 <= dppRB1   & dpCDK61 + dnERAlpha1 <= 0   & dpCDK61 <= dpCDK21   & dpCDK61 + dnCycD11 <= dpCycD11   & dpCDK61 <= dpCDK41   & dnCDK61 <= 0   & dpp211 + dnCycD11 <= dpCycD11   & dpp211 <= dpCDK21   & dpp211 + dnERAlpha1 <= 0   & dpp211 <= dppRB1   & dnp211 <= 0   & dpp211 <= dpCDK41   & dpp211 + dnCDK61 <= dpCDK61   & dpp211 + dnp271 <= dpp271   & dpp271 >= 0   & dpCycD11 <= dpCDK61   & dpp271 <= dpCDK21   & dpp271 + dnERAlpha1 <= 0   & dpCycD11 + dpp211 + 2dnp271 <= dpp271   & dpCycD11 + dpp271 + dpp211 + 2dnCDK61 <= 2dpCDK61   & dpCycD11 + dpp271 + dpp211 <= 2dpCDK41   & dpp271 + dpp211 + 2dnCycD11 <= dpCycD11   & dpCycD11 + dpp271 + dpp211 <= 2dpCDK21   & dpCycD11 + dpp271 + dpp211 + 2dnERAlpha1 <= 0   & dpCycD11 + dpp271 + dpp211 <= 2dppRB1   & dpCycD11 + dpp271 + 2dnp211 <= dpp211   & dpp271 <= dppRB1   & dpp271 + dnp211 <= dpp211   & dpp271 <= dpCDK41   & dpp271 + dnCDK61 <= dpCDK61   & dnp271 <= 0   & dpp271 + dnCycD11 <= dpCycD11   & dpp211 >= 0
Location: ERAlpha1.CDK20.CycD11.p271.CDK61.CDK40.p210.pRB0
     dpCycD11 >= 0   & dpCycD11 <= dpCDK61   & dpp271 + dnCDK61 <= dpCDK61   & dpp271 <= dpCDK41   & dpp271 <= dpCDK21   & dpp271 + dnERAlpha1 <= 0   & dpp271 + dnCycD11 <= dpCycD11   & dpp271 <= dpp211   & dnp271 <= 0   & dpCDK61 <= dpp211   & dpCDK61 <= dpCycD11 + dpCDK41   & dpp271 + dpCDK61 <= 2dpCDK41   & dpp271 >= 0   & 3dpCDK61 + 2dnp271 <= dpp271 + 2dpCDK41   & dpCycD11 <= dpCDK41   & dpCDK61 + 2dnp271 <= dpp271   & dpCDK61 <= dppRB1   & dpCDK61 + dnERAlpha1 <= 0   & dnCDK61 <= 0   & dpCDK61 + dnCycD11 <= dpCycD11   & dpCDK61 <= dpCDK21   & dpCycD11 + dpp271 <= dpCDK61 + dppRB1
Location: ERAlpha1.CDK20.CycD11.p271.CDK60.CDK40.p211.pRB0
     dpp271 >= 0   & dpp211 <= dpCDK21   & dpp211 + dnERAlpha1 <= 0   & dpp211 <= dppRB1   & dnp211 <= 0   & dpp211 + dnCycD11 <= dpCycD11   & dpCycD11 + 2dnp211 <= dpp211   & dnCycD11 <= 0   & dpCycD11 <= dpCDK41   & dpCycD11 + dnERAlpha1 <= 0   & dpCycD11 <= dpCDK21   & dpCycD11 <= dppRB1   & dpCycD11 + dpp211 <= dpCDK61 + dpCDK41   & dpCycD11 <= dpCDK61   & 5dpp211 + 2dnp271 <= dpp271 + 2dpCDK61 + 2dpCDK41   & dpCycD11 + 2dnp271 <= dpp271   & 3dpp211 + 2dnp271 <= dpp271 + 2dpCDK41   & dpp211 + 2dnp271 <= dpp271   & 3dpp211 + 2dnp271 <= dpp271 + 2dpCDK61   & dpp211 <= dpCycD11 + dpCDK41   & 2dpp211 <= dpCycD11 + dpCDK61 + dpCDK41   & dpp211 <= dpCycD11 + dpCDK61   & dpp271 + dpp211 <= 2dpCDK61   & dpp211 >= 0   & dnp271 <= 0   & dpp271 <= dppRB1   & dpp271 <= dpCDK21   & dpp271 + dnERAlpha1 <= 0   & dpp271 + dnCycD11 <= dpCycD11   & dpp271 <= dpCycD11 + dpCDK61   & 2dpp271 <= dpCycD11 + dpCDK61 + dpCDK41   & dpp271 <= dpCycD11 + dpCDK41   & dpp271 + dpp211 <= 2dpCDK41   & dpCycD11 + dpp271 <= dpCDK61 + dpCDK41   & 3dpp271 + dpp211 <= 2dpCDK61 + 2dpCDK41   & dpCycD11 >= 0   & dpp271 + 3dpp211 <= 2dpCDK61 + 2dpCDK41   & dpp271 + 2dnp211 <= dpp211   & 5dpp271 + 2dnp211 <= 2dpCDK61 + 2dpCDK41 + dpp211   & 3dpp271 + 2dnp211 <= 2dpCDK41 + dpp211   & 3dpp271 + 2dnp211 <= 2dpCDK61 + dpp211   & 3dpCycD11 + 2dnp271 + 2dnp211 <= 2dpp271 + 2dpp211
Location: ERAlpha1.CDK20.CycD11.p271.CDK60.CDK40.p210.pRB0
     dpp271 >= 0   & dpCycD11 <= dpCDK61   & dpp271 + dnERAlpha1 <= 0   & dpp271 <= dpp211   & dpp271 <= dpCDK21   & dnp271 <= 0   & dpp271 <= dppRB1   & 2dpp271 + 2dnCycD11 <= dpCycD11 + dpCDK61   & 3dpp271 + 2dnCycD11 <= dpCycD11 + dpCDK61 + dpCDK41   & dpp271 + 2dnCycD11 <= dpCycD11   & 2dpp271 + 2dnCycD11 <= dpCycD11 + dpCDK41   & dnCycD11 <= 0   & dpCycD11 <= dppRB1   & dpCycD11 + 3dnp271 <= dpp271   & dpCycD11 <= dpp211   & dpCycD11 + dnERAlpha1 <= 0   & dpCycD11 <= dpCDK21   & dpCycD11 + dpp271 <= dpCDK61 + dpCDK41   & 2dpp271 <= dpCycD11 + dpCDK61 + dpCDK41   & dpCycD11 <= dpCDK41   & dpp271 <= dpCycD11 + dpCDK41   & dpCycD11 >= 0   & dpp271 <= dpCycD11 + dpCDK61
Location: ERAlpha1.CDK20.CycD11.p270.CDK61.CDK41.p210.pRB1
     dpCycD11 = 0   & dpCDK41 >= 0   & dpCDK61 >= 0   & dpCDK41 <= dppRB1   & dpCDK61 <= dppRB1   & dppRB1 + dnERAlpha1 <= 0   & dppRB1 <= dpCDK21   & dppRB1 + dnCycD11 <= 0   & dppRB1 <= dpp271   & dppRB1 + dnCDK61 <= dpCDK61   & dppRB1 + dnCDK41 <= dpCDK41   & dppRB1 <= dpp211   & dnpRB1 <= 0
Location: ERAlpha1.CDK20.CycD11.p270.CDK61.CDK41.p210.pRB0
     dpCycD11 >= 0   & dpCDK61 <= dppRB1   & dpCDK41 + dnERAlpha1 <= 0   & dpCDK41 <= dpCDK21   & dpCDK41 + dnCycD11 <= dpCycD11   & dpCDK41 <= dpp271   & dpCDK41 + dnCDK61 <= dpCDK61   & dnCDK41 <= 0   & dpCDK41 <= dpp211   & dpCycD11 <= dpCDK41   & dpCycD11 <= dpCDK61   & dpCDK61 <= dpCDK21   & dpCDK61 + dnCycD11 <= dpCycD11   & dpCDK61 <= dpp271   & dnCDK61 <= 0   & dpCDK61 + dnCDK41 <= dpCDK41   & dpCDK61 <= dpp211   & dpCDK61 + dnERAlpha1 <= 0   & dpCycD11 + dpCDK41 <= dpCDK61 + dppRB1
Location: ERAlpha1.CDK20.CycD11.p270.CDK61.CDK40.p211.pRB0
     dpCycD11 >= 0   & dpCDK61 <= dppRB1   & dnCDK61 <= 0   & dpCDK61 <= dpCDK21   & dpCDK61 + dnERAlpha1 <= 0   & dpCDK61 + dnCycD11 <= dpCycD11   & dpCDK61 <= dpp271   & dpCDK61 <= dpCycD11 + dpCDK41   & dpp211 + dnERAlpha1 <= 0   & dpp211 + dnCDK61 <= dpCDK61   & dpp211 <= dpCDK21   & dpp211 + dnCycD11 <= dpCycD11   & dpp211 <= dpp271   & 3dpCDK61 + 2dnp211 <= 2dpCDK41 + dpp211   & dpCDK61 + 2dnp211 <= dpp211   & dpp211 <= dpCDK41   & dpCDK61 + dpp211 <= 2dpCDK41   & dnp211 <= 0   & dpp211 >= 0   & dpCycD11 <= dpCDK41   & dpCycD11 <= dpCDK61   & dpCycD11 + dpp211 <= dpCDK61 + dppRB1
Location: ERAlpha1.CDK20.CycD11.p270.CDK61.CDK40.p210.pRB0
     dpCycD11 <= dpCDK61   & dpCycD11 <= dpCDK41   & dpCDK61 + dnERAlpha1 <= 0   & dpCDK61 <= dppRB1   & dpCDK61 <= dpCycD11 + dpCDK41   & dpCycD11 >= 0   & dnCDK61 <= 0   & dpCDK61 <= dpCDK21   & dpCDK61 <= dpp211   & dpCDK61 <= dpp271   & dpCDK61 + 2dnCycD11 <= dpCycD11   & 2dpCDK61 + 2dnCycD11 <= dpCycD11 + dpCDK41
Location: ERAlpha1.CDK20.CycD11.p270.CDK60.CDK41.p210.pRB0
     dpCycD11 >= 0   & dpCDK41 + dnERAlpha1 <= 0   & dpCDK41 <= dppRB1   & dpCDK41 <= dpp211   & dpCycD11 <= dpCDK41   & dpCDK41 <= dpCDK21   & dpCDK41 <= dpp271   & dnCDK41 <= 0   & 2dpCDK41 + 2dnCycD11 <= dpCycD11 + dpCDK61   & dpCycD11 <= dpCDK61   & dpCDK41 <= dpCycD11 + dpCDK61   & dpCDK41 + 2dnCycD11 <= dpCycD11
Location: ERAlpha1.CDK20.CycD11.p270.CDK60.CDK40.p211.pRB0
     dnCycD11 <= 0   & dpCycD11 >= 0   & dpCycD11 <= dpCDK41   & dpCDK21 >= 0   & dpCycD11 <= dpCDK61   & dpp211 >= 0   & dpCycD11 <= dppRB1   & dpp211 <= dppRB1   & dpp211 + dnERAlpha1 <= 0   & 2dpp211 + 2dnCycD11 <= dpCycD11 + dpCDK61   & 2dpp211 + 2dnCycD11 <= dpCycD11 + dpCDK41   & 6dpp211 + 2dnCycD11 <= dpCDK21 + 2dpCycD11 + 2dpCDK61 + 2dpCDK41   & dpp211 + 2dnCycD11 <= dpCycD11   & dpp211 <= dpp271   & 4dpp211 + 2dnCycD11 <= dpCDK21 + 2dpCycD11 + 2dpCDK61   & dpCycD11 + dpp211 <= dpCDK61 + dpCDK41   & 2dpp211 <= dpCDK21 + 2dpCDK41   & dpp211 <= dpCycD11 + dpCDK61   & 4dpp211 <= dpCDK21 + 2dpCDK61 + 2dpCDK41   & 2dpp211 + 2dnCycD11 <= dpCDK21 + 2dpCycD11   & dnp211 <= 0   & 2dpp211 <= dpCDK21 + 2dpCDK61   & 2dpp211 <= dpCycD11 + dpCDK61 + dpCDK41   & dpp211 <= dpCycD11 + dpCDK41   & 4dpp211 + 2dnCycD11 <= dpCDK21 + 2dpCycD11 + 2dpCDK41   & 3dpp211 + 2dnCycD11 <= dpCycD11 + dpCDK61 + dpCDK41   & dpCycD11 + dnERAlpha1 <= 0   & dpCycD11 <= dpp271   & 3dpCycD11 + 3dnp211 <= 2dpCDK21 + 3dpp211   & dpCycD11 + 3dnp211 <= dpp211
Location: ERAlpha1.CDK20.CycD11.p270.CDK60.CDK40.p210.pRB0
     dpCycD11 <= dpCDK41   & dpCycD11 <= dpCDK61   & dnCycD11 <= 0   & dpCycD11 + dnERAlpha1 <= 0   & dpCycD11 <= dppRB1   & dpCycD11 <= dpp211   & dpCycD11 <= dpCDK21   & dpCycD11 <= dpp271   & dpCycD11 >= 0
Location: ERAlpha1.CDK20.CycD10.p271.CDK61.CDK40.p210.pRB0
     dpCDK61 + dnCycD11 <= dpCycD11   & dpp271 >= 0   & dpCycD11 <= dpCDK61   & dpp271 + dnCycD11 <= 0   & dpCycD11 <= dppRB1 + dnCycD11   & dpCycD11 >= 0   & dpCycD11 <= dpp211 + dnCycD11   & dpCycD11 <= dpCDK41 + dnCycD11   & dpCycD11 + dnCDK61 <= dpCDK61 + dnCycD11   & dpCycD11 + dnp271 <= dpp271 + dnCycD11   & dpCycD11 <= dpCDK21 + dnCycD11   & dpCycD11 + dnERAlpha1 <= dnCycD11
Location: ERAlpha1.CDK20.CycD10.p271.CDK60.CDK40.p211.pRB0
     dpp211 >= 0   & dpCycD11 >= 0   & dpp271 >= 0   & dpp211 <= dppRB1   & dpp271 <= dppRB1   & dpp271 <= dpCDK41   & dpp271 + dnERAlpha1 <= 0   & 3dpp271 + 3dnp211 <= 2dpCycD11 + 3dpp211   & dpp271 <= dpCDK21 + dpCycD11   & 3dpp271 + 3dnp211 <= 2dpCDK21 + 3dpp211   & dpp271 <= dpCDK61   & dpCDK21 >= 0   & 5dpp271 + 3dnp211 <= 2dpCDK21 + 2dpCycD11 + 3dpp211   & dnp271 <= 0   & dpp271 + 3dnp211 <= dpp211   & dpp211 <= dpCDK41   & 5dpp211 + 3dnp271 <= 2dpCDK21 + 2dpCycD11 + 3dpp271   & dpp211 + dnERAlpha1 <= 0   & dpp211 <= dpCDK21 + dpCycD11   & dpp211 <= dpCDK61   & dpp211 <= dpCDK21 + dpp271   & dpp211 + 3dnp271 <= dpp271   & 3dpp211 + 3dnp271 <= 2dpCycD11 + 3dpp271   & dnp211 <= 0
Location: ERAlpha1.CDK20.CycD10.p271.CDK60.CDK40.p210.pRB0
     dpCycD11 >= 0   & dpp271 >= 0   & dpp271 <= dppRB1   & dpp271 <= dpCDK21   & dpp271 <= dpp211   & dpp271 <= dpCDK41   & dpp271 + dnERAlpha1 <= 0   & dnp271 <= 0   & dpp271 <= dpCDK61
Location: ERAlpha1.CDK20.CycD10.p270.CDK61.CDK41.p210.pRB0
     dpCycD11 = 0   & dpCDK41 >= 0   & dpCDK61 >= 0   & dpCDK41 + dnCycD11 <= 0   & dpCDK61 + dnCycD11 <= 0   & dnERAlpha1 <= dnCycD11   & dpCDK21 + dnCycD11 >= 0   & dpp271 + dnCycD11 >= 0   & dnCDK61 <= dpCDK61 + dnCycD11   & dnCDK41 <= dpCDK41 + dnCycD11   & dpp211 + dnCycD11 >= 0   & dppRB1 + dnCycD11 >= 0
Location: ERAlpha1.CDK20.CycD10.p270.CDK61.CDK40.p211.pRB0
     dpCDK61 + dnCycD11 <= dpCycD11   & dpp211 >= 0   & dpCycD11 <= dpCDK61   & dpp211 + dnCycD11 <= 0   & dpCycD11 <= dppRB1 + dnCycD11   & dpCycD11 >= 0   & dpCycD11 + dnp211 <= dpp211 + dnCycD11   & dpCycD11 <= dpCDK41 + dnCycD11   & dpCycD11 + dnCDK61 <= dpCDK61 + dnCycD11   & dpCycD11 <= dpp271 + dnCycD11   & dpCycD11 <= dpCDK21 + dnCycD11   & dpCycD11 + dnERAlpha1 <= dnCycD11
Location: ERAlpha1.CDK20.CycD10.p270.CDK61.CDK40.p210.pRB0
     dpCDK61 + dnCycD11 <= dpCycD11   & dpCycD11 >= 0   & dpCycD11 <= dpp211 + dnCycD11   & dpCycD11 <= dpCDK41 + dnCycD11   & dpCycD11 + dnCDK61 <= dpCDK61 + dnCycD11   & dpCycD11 <= dpp271 + dnCycD11   & dpCycD11 <= dpCDK21 + dnCycD11   & dpCycD11 + dnERAlpha1 <= dnCycD11   & dpCDK61 <= dppRB1   & dpCycD11 <= dpCDK61   & 2dpCycD11 <= dpCDK61 + dppRB1 + dnCycD11
Location: ERAlpha1.CDK20.CycD10.p270.CDK60.CDK41.p210.pRB0
     dpCycD11 <= dpCDK41   & dpCDK41 + dnCycD11 <= dpCycD11   & dpCycD11 + dnERAlpha1 <= dnCycD11   & dpCycD11 <= dpCDK21 + dnCycD11   & dpCycD11 >= 0   & dpCycD11 <= dpp271 + dnCycD11   & dpCycD11 <= dpCDK61 + dnCycD11   & dpCycD11 + dnCDK41 <= dpCDK41 + dnCycD11   & dpCycD11 <= dpp211 + dnCycD11   & dpCycD11 <= dppRB1 + dnCycD11
Location: ERAlpha1.CDK20.CycD10.p270.CDK60.CDK40.p211.pRB0
     dpCDK21 >= 0   & dpp211 >= 0   & dpCycD11 >= 0   & dpp211 <= dppRB1   & dpp211 + dnERAlpha1 <= 0   & dpp211 <= dpCDK61   & dpp211 <= dpp271   & dpp211 <= dpCDK41   & dnp211 <= 0   & dpp211 <= dpCDK21 + dpCycD11
Location: ERAlpha1.CDK20.CycD10.p270.CDK60.CDK40.p210.pRB0
     dpCycD11 >= 0   & dpCDK61 >= 0   & dppRB1 >= 0   & dpCDK41 >= 0   & dpp211 >= 0   & dnERAlpha1 <= 0   & dpCDK21 >= 0   & dpp271 >= 0


=================================================================
Max memory used = 91292 pages = 373932032 bytes = 356.61 MB 
Time spent      =     175.53u +      0.66s =     176.19 sec total
=================================================================
